# Supplementary material for: Factors Associated with Spontaneous Preterm Birth after Ultrasound-Indicated Cerclage
Source: J Pers Med. 2023 Dec 1;13(12):1678. doi: 10.3390/jpm13121678 (PMC10744759; doi:10.3390/jpm13121678)
Supplement: Supplementary file 1 [file jpm-13-01678-s001.zip]

Archive with 1 entries (1 files):
- jpm-2722340-supplementary.pdf
